# Supplementary material for: Proline is increased in allergic asthma and promotes airway remodeling
Source: JCI Insight. 2023 Aug 22;8(16):e167395. doi: 10.1172/jci.insight.167395 (PMC10543727; doi:10.1172/jci.insight.167395)
Supplement: Supporting data values [file jciinsight-8-167395-s259.xls]

## Sheet: Table for Figure 1
Table for Figure 1A
metabolites(Abundance)	Control1	Control2	Control3	Control4	Control5	Control6	Control7	Control8	Asthma1	Asthma2	Asthma3	Asthma4	Asthma5	Asthma6	Asthma7	Asthma8
CerP(d18:1/12:0)	0.00114393	9.48347e-06	9.69061e-06	0.00124756	0.0013815	1.05464e-05	0.000750645	0.00220651	0.000577246	0.00261953	0.00281335	0.00547862	0.00330472	0.00153128	0.00143482	0.000783776
Uracil	0.0136915	0.004411	0.0197625	0.0234315	0.0129616	0.0082794	0.00749306	0.0151132	0.0134967	0.0270882	0.0173302	0.0192293	0.0370081	0.0122071	0.0206149	0.0246178
Uridine	0.00114777	0.000129576	0.00205567	0.00277665	0.000824953	0.000640465	0.000486912	0.00201997	0.00150443	0.00477689	0.00311543	0.00234416	0.00382289	0.000747644	0.00162988	0.00261216
Elaidic carnitine	0.188052	0.319185	0.10454	0.271374	0.279773	0.222275	0.296807	0.307029	0.239613	0.574684	0.38865	0.410724	0.556927	0.173549	0.337795	0.480383
Hypoxanthine	0.0114872	0.0134538	0.00194228	0.00600572	0.00173265	1.05464e-05	1.00161e-05	1.01983e-05	0.0177539	0.226711	0.15956	0.0874324	0.292197	0.0143634	0.0134354	0.175403
Zymonic acid	1.02191e-05	9.48347e-06	9.69061e-06	1.05326e-05	1.02365e-05	1.05464e-05	1.00161e-05	1.01983e-05	1.18799e-05	0.265001	0.223798	0.0719632	0.337978	0.00599829	0.00471439	0.159324
Erythrono-1,4-lactone	0.0031609	9.48347e-06	0.000587167	0.00240684	0.00027059	0.00168741	0.000178144	0.000371755	0.00329566	0.0520091	0.0551462	0.0208026	0.0649505	0.0035974	0.00238093	0.0396035
Nicotinamide N-oxide	0.0026687	0.00104532	0.00156016	0.00342341	0.00111554	0.0105074	0.00128049	0.00121122	0.00474243	0.0616183	0.0599716	0.0193438	0.0790067	0.00361323	0.00445923	0.0520105
Protein serine	0.0140964	0.0171389	0.0537351	0.0198643	0.0282743	0.0264837	0.0184708	0.033557	0.0358465	0.0432091	0.0337984	0.0558672	0.0444591	0.0256913	0.0490892	0.043118
LysoPC(20:2(11Z,14Z))	0.0526963	0.0627762	0.0741954	0.108297	0.0964438	0.0543473	0.063384	0.0561323	0.131015	0.134402	0.0952676	0.122156	0.0749843	0.0741712	0.123894	0.0581553
2,6-diaminohexanoic acid	0.408094	0.372797	0.430835	0.391133	0.54698	0.459459	0.34829	0.306429	0.645988	0.518532	0.462111	0.540046	0.485731	0.438364	0.740291	0.448637
N-Methyl proline	0.205662	0.185103	0.202221	0.21358	0.278712	0.273325	0.16388	0.171531	0.301176	0.258957	0.228603	0.269324	0.250803	0.234673	0.364902	0.228688
Ornithine	0.331017	0.245004	0.345849	0.325924	0.389978	0.335341	0.245384	0.288522	0.448411	0.512299	0.468744	0.436732	0.450198	0.414064	0.871656	0.342618
D-Proline	0.324211	0.240767	0.384551	0.329691	0.373363	0.342359	0.259563	0.296547	0.423029	0.542877	0.494934	0.453797	0.510182	0.368253	0.730151	0.334304
4-Oxo-2-nonenal	0.00279221	0.0144569	0.0030493	0.000733683	0.000390257	0.00992065	0.00954712	0.00584275	0.0119967	0.0421265	0.0192288	0.0214052	0.00798175	0.00543114	0.0143789	0.0126508
2-Ethylidenehexanal	0.000974252	0.00284861	0.000465825	0.00205313	0.00180614	0.0017525	0.00241479	0.00182826	0.00264531	0.00899884	0.00329027	0.00421334	0.00409044	0.00290046	0.00316206	0.0036471
LysoPC(18:1(9Z))	3.32885	4.4781	2.64332	3.17141	3.77872	2.34981	3.3336	2.76058	3.9331	5.698	5.51078	4.05375	3.40306	5.75928	3.51477	3.02998
L-Carnitine	2.42035	3.06457	2.38362	2.94452	2.57866	2.49835	3.47477	2.68771	3.61606	5.47704	4.07415	2.74876	3.76546	5.35652	3.97392	3.15197
2-Methyl-3-oxopropanoic acid	0.0339206	0.0383445	0.0309264	0.0377331	0.0343669	0.0362548	0.0332615	0.0336844	0.0592423	0.110594	0.106593	0.0513398	0.0927957	0.100111	0.103375	0.0767594
LysoPC(22:6(4Z,7Z,10Z,13Z,16Z,19Z))	0.220771	0.544884	0.326195	0.40483	0.406195	0.269844	0.458266	0.25066	0.507458	0.518557	0.562287	0.253293	0.681935	0.530152	0.387827	0.610515
Creatinine	29.7508	35.4587	18.3826	17.268	20.035	19.6793	22.2375	25.1869	38.9459	37.1271	28.104	31.2334	32.1412	33.6819	33.9579	34.8341
3-Dehydroxycarnitine	1.443	1.84042	1.07619	0.947667	1.11012	0.920565	1.13917	1.14468	2.42495	1.25088	2.07522	0.992761	1.28582	2.38228	2.22473	2.24738
Tiglylglycine	0.00508565	0.0107306	0.0105545	0.0121589	0.0072712	0.0102238	0.0133823	0.0143297	0.0260453	0.0311001	0.0730724	0.0124891	0.0822602	0.0252375	0.0276711	0.0158924
trans-S-(1-Propenyl)-L-cysteine	0.0076782	0.00783494	0.00888701	0.00690687	0.00738709	0.00857759	0.00609144	0.00915702	0.0107836	0.0107808	0.0158438	0.00869582	0.016086	0.0075788	0.00831096	0.00833318
Alanyl-Leucine	0.0816517	0.0835267	0.0558965	0.0725737	0.0518365	0.0945523	0.108157	0.0816483	0.196267	0.141014	0.20025	0.0781517	0.125387	0.0930501	0.120132	0.075963
N6-Acetyl-L-lysine	0.00633971	0.0033204	0.00467423	0.00486899	0.00401721	0.00657876	0.00562769	0.00524218	0.014704	0.0213584	0.0247018	0.00491436	0.0155641	0.00574627	0.00593788	0.00342343
2-(Methylthio)propane	0.0111554	0.000170963	0.0137771	0.00887824	0.0179302	0.0155688	0.015607	0.0128158	0.0319084	0.0374125	0.0536264	0.0188901	0.0263206	0.0188596	0.0125512	0.0130488
N-Palmitoylsphingosine	0.0384106	0.0377204	0.0285893	0.030644	0.0305779	0.0543438	0.0297474	0.0421227	0.0786652	0.051046	0.0573504	0.0331731	0.0508463	0.0572466	0.0379844	0.0417828
PC(18:0/P-16:0)	0.0603949	0.071931	0.061958	0.0720262	0.0656761	0.0748353	0.0667485	0.108616	0.151901	0.0803093	0.149237	0.132627	0.0999845	0.0705346	0.0896647	0.0792703
Valyl-Proline	0.0224908	0.0146936	0.0178906	0.0182761	0.0224171	0.0155401	0.0225467	0.0205508	0.0347444	0.0141877	0.0182607	0.0324399	0.022454	0.0378493	0.0271402	0.0244871
N4-Acetylcytidine	0.00649883	0.00143922	0.00212332	0.00357882	0.00246584	0.00110386	0.00260494	0.00290726	0.0150801	0.00458785	0.00711729	0.00461242	0.00538978	0.0128335	0.00839115	0.00422119
Asparaginyl-Hydroxyproline	0.00190165	0.00194379	0.00160138	0.00140806	0.00200021	0.00483247	0.00246621	0.00209615	0.0157388	0.00151204	0.00452677	0.00585978	0.00601882	0.0179174	0.00699216	0.0013289
1-(beta-D-Ribofuranosyl)-1,4-dihydronicotinamide	0.0175554	0.0118852	0.00862988	0.00997456	0.0108643	0.0108266	0.0100378	0.0137828	0.027095	0.0126141	0.00984514	0.0212491	0.0162191	0.0192283	0.0190575	0.0142251
1-Methylhypoxanthine	0.0605921	0.031499	0.0169436	0.0310169	0.0272326	0.0300594	0.036158	0.0474658	0.13581	0.0678118	0.0303507	0.0530264	0.086346	0.061387	0.0743239	0.0531314
Formiminoglutamic acid	0.0266406	0.0372427	0.0152784	0.01205	0.0143221	0.0137582	0.0178806	0.0162814	0.16217	0.0326225	0.0223862	0.0450943	0.0632224	0.0673253	0.0609018	0.0255874
Hypotaurine	0.00434772	0.00232989	0.00215085	0.00186497	0.00412636	0.0007532	1.00161e-05	0.000510812	0.0171118	0.00581314	0.0032763	0.0107569	0.00546979	0.0137125	0.00351579	0.0096707
Linoleamide	1.02191e-05	9.48347e-06	0.00137028	1.05326e-05	0.0016001	1.05464e-05	1.00161e-05	1.01983e-05	0.0216214	0.0162379	9.90657e-06	0.0176981	0.00299852	0.012106	1.034e-05	0.00143042
Oleamide	0.0208554	0.0314314	0.0390331	0.0214065	0.0245757	0.0347852	0.0052596	0.0166179	0.222524	0.10221	0.0389564	0.108716	0.0231171	0.0813572	0.0318299	0.0420904
Sphingosine	0.00656048	0.00910043	0.017233	0.00330696	0.00410043	0.0130263	1.00161e-05	1.01983e-05	0.138049	0.0562932	0.017217	0.0544206	0.039221	0.0452254	0.0119013	0.0149428
L-Hexanoylcarnitine	0.00746392	0.00425302	0.00707394	0.00593982	0.00568935	0.00805784	0.00697725	0.00738701	0.00848445	0.00700961	0.00743583	0.00621805	0.00952477	0.00803518	0.00815626	0.00854576
Sphinganine	0.00365683	0.00265759	0.002674	0.0116533	0.0144267	0.00573193	0.00136806	0.00241044	0.0363158	0.0251465	0.0558867	0.0339376	0.0329089	0.0311673	0.0379313	0.0292892
6-O-Methylcodeine	0.000238004	9.48347e-06	0.000365472	0.000721364	0.000711255	0.000411505	0.000397194	0.000508374	0.000749323	0.000550033	0.00207957	0.000715704	0.000336753	0.000987755	0.00138879	0.0013003
Norvaline	0.0280054	0.0148632	0.0177233	0.0288053	0.0195046	0.0246615	0.0187992	0.0237481	0.0353441	0.0235059	0.0273722	0.0321001	0.0225407	0.0246701	0.0465434	0.0427745
Ribothymidine	0.0062127	0.00412433	0.00600424	0.0073357	0.00550869	0.00394208	0.005166	0.00449063	0.00803082	0.00526782	0.0054891	0.00621008	0.00580038	0.00658725	0.00791552	0.0078902
Thymine	0.0220469	0.0165395	0.0237906	0.0244954	0.0190983	0.0170999	0.0180968	0.0176579	0.0258344	0.0210128	0.0208898	0.0223439	0.0233637	0.0199185	0.0271558	0.0261787
PC(20:4(8Z,11Z,14Z,17Z)/14:0)	0.0366513	0.0727111	0.0324035	0.0347304	0.0395659	0.0693682	0.0485147	0.0147902	0.00563956	0.0322027	0.0121623	0.0254113	0.00534518	0.0446694	0.0208432	0.012219
PI(18:1(11Z)/18:3(6Z,9Z,12Z))	0.00955103	0.0102021	0.00933392	0.00587682	0.00855409	0.015932	0.00746847	0.00787079	0.00475644	0.0093029	0.00530389	0.00397189	0.00417649	0.00900718	0.00620398	0.00339618
PC(20:3(8Z,11Z,14Z)/14:0)	0.27177	0.314195	0.263322	0.441809	0.37526	0.439204	0.38648	0.338417	0.246537	0.199326	0.203462	0.25601	0.17949	0.275435	0.28427	0.216376
PC(16:1(9Z)/16:1(9Z))	0.0496746	0.0437778	0.0654646	0.105193	0.078097	0.142747	0.115906	0.0815801	0.05378	0.0616679	0.0550847	0.0389444	0.0144613	0.0648379	0.066234	0.0458562
PI(20:3(5Z,8Z,11Z)/16:0)	0.00282715	0.00628615	0.00574018	0.00644524	0.00507793	0.0083624	0.00415172	0.00421004	0.00282005	0.00469992	0.00204573	0.00309858	0.000428604	0.00290671	0.004976	0.00198777
PI(18:1(11Z)/18:1(11Z))	0.0164928	0.0192772	0.0204597	0.0253701	0.0183152	0.0386992	0.0151109	0.0175797	0.01644	0.0172409	0.0114878	0.0101332	0.0097824	0.0168349	0.0218989	0.00980759
PI(18:1(11Z)/16:1(9Z))	0.00827267	0.0134945	0.0132365	0.0110649	0.00935166	0.0259085	0.00645056	0.0105452	0.00905186	0.00766438	0.00401561	0.00504699	0.00483354	0.00565986	0.0103773	0.00469035
PC(22:5(7Z,10Z,13Z,16Z,19Z)/20:1(11Z))	0.0161461	0.0192687	0.0266331	0.0207668	0.0316523	0.0219694	0.0126671	0.0117179	0.0142486	0.0188282	0.00878802	0.0189753	0.0123103	0.0143492	0.0122122	0.0134696
PC(24:1(15Z)/18:4(6Z,9Z,12Z,15Z))	0.0130681	0.0210369	0.0144077	0.0152054	0.0169721	0.0162829	0.00839988	0.00892868	0.0118632	0.011455	0.00822501	0.0125285	0.00938079	0.00959549	0.00716995	0.00998843
PC(22:6(4Z,7Z,10Z,13Z,16Z,19Z)/20:2(11Z,14Z))	0.0227149	0.0268286	0.030187	0.0231145	0.0235606	0.0208749	0.0188198	0.0140243	0.0182597	0.0203157	0.0129795	0.0169247	0.0119563	0.0150471	0.0134652	0.0134032
PC(20:4(5Z,8Z,11Z,14Z)/20:4(8Z,11Z,14Z,17Z))	0.0638244	0.129438	0.0925491	0.0800825	0.0715506	0.0749451	0.0767319	0.035249	0.0809532	0.0615909	0.0509244	0.0546706	0.0569929	0.0599532	0.0399503	0.0332149
PC(22:5(4Z,7Z,10Z,13Z,16Z)/20:5(5Z,8Z,11Z,14Z,17Z))	0.0105712	0.030268	0.0275434	0.0177562	0.0234841	0.0187113	0.0190633	0.00834129	0.0214606	0.0153171	0.0128568	0.00441041	0.0108471	0.0119822	0.00562499	0.00918834
PC(22:5(7Z,10Z,13Z,16Z,19Z)/20:4(5Z,8Z,11Z,14Z))	0.0220983	0.0285138	0.0258721	0.0219712	0.0252818	0.0208347	0.0238587	0.0150677	0.0223044	0.0191888	0.0168765	0.00994692	0.0147488	0.0160079	0.0101532	0.0153429
PE(20:5(5Z,8Z,11Z,14Z,17Z)/P-18:0)	0.109097	0.259732	0.179911	0.119683	0.219528	0.249546	0.157286	0.161263	0.170396	0.139063	0.143084	0.0879023	0.0628392	0.0985481	0.0765532	0.125298
PC(18:4(6Z,9Z,12Z,15Z)/P-18:1(11Z))	0.0240625	0.0412685	0.0185589	0.0137097	0.0503811	0.0312628	0.0191371	0.0155036	0.0105433	0.00807245	0.0268805	0.000659718	0.0125394	0.00100419	0.00340864	0.00770809
PC(18:4(6Z,9Z,12Z,15Z)/18:1(11Z))	0.63859	0.855577	0.343074	0.579855	0.979605	0.739097	0.452743	0.348318	0.455137	0.29424	0.359979	0.308882	0.441121	0.352922	0.342651	0.213826
Phytosphingosine	0.0588033	0.122659	0.0439398	0.136099	0.0558379	0.083696	0.033807	0.0574652	0.0240898	0.0248305	0.0520703	0.0308219	0.0271896	0.0328998	0.0354428	0.0305219
PC(22:6(4Z,7Z,10Z,13Z,16Z,19Z)/16:1(9Z))	0.0484389	0.0787999	0.0503639	0.0842589	0.0744978	0.0553982	0.0591454	0.0447434	0.0567367	0.0442629	0.0423457	0.0485531	0.0452196	0.0504077	0.03321	0.0457356
Norpropoxyphene	0.0315832	0.0344981	0.0323517	0.0401908	0.0278249	0.0350204	0.014004	0.0301704	0.0210322	0.0105163	0.0229248	0.0162008	0.0086668	0.0316357	0.032347	0.0254875
Pyrrolidine	0.0397652	0.0702232	0.037252	0.0372319	0.0365633	0.0422911	0.0341677	0.039333	0.0469985	0.00430954	0.0101947	0.0353085	0.0106231	0.041029	0.0170386	0.0403988
2-O-(6-Phospho-alpha-mannosyl)-D-glycerate	0.238427	0.417403	0.158216	0.278141	0.242113	0.213232	0.215618	0.268557	0.237936	9.88225e-06	7.17522e-05	0.110008	9.46044e-05	0.229713	0.26312	0.274522
DG(15:0/18:3(6Z,9Z,12Z)/0:0)	0.093333	0.0533449	0.0495387	0.0451302	0.06502	0.0568185	0.0665466	0.100034	0.0182694	0.0498683	0.0576076	0.0411969	0.0826186	0.0294786	0.0453845	0.0338637
2,5-Dihydro-2,4-dimethyloxazole	2.13562	0.607158	0.0356224	0.369146	1.39289	1.26826	0.174591	0.839879	0.128223	0.056417	0.0337971	0.425319	0.0878941	0.0675851	0.327988	0.436856
1-Methyl-3-(2-thiazolyl)-1H-indole	0.0339976	0.0224862	0.018998	0.0135848	0.0339492	0.0320878	0.0117735	0.0495392	0.0299388	0.00202327	0.00297942	0.0111913	0.0015056	0.00565696	0.0141174	0.00737101
Prolylglycine	0.0446238	0.0544751	0.117807	0.0551282	0.0293473	0.0507711	0.0777929	0.0436638	0.0603468	0.00847964	0.0240823	0.0297144	0.00888152	0.0370533	0.00561285	0.0265685
4-Amino-2-methylenebutanoic acid	0.083479	0.080238	0.114376	0.0793775	0.0844243	0.110595	0.137808	0.107482	0.097931	0.015666	0.0365614	0.0366594	0.0234163	0.0574397	0.0583154	0.0545022
6-Isothiocyanato-1-hexene	0.136439	0.112571	0.227813	0.126002	0.140413	0.194873	0.250998	0.187878	0.120821	0.0526285	0.0563161	0.105401	0.0799594	0.108135	0.0674962	0.0921933
Isoquinoline	0.0890015	0.0736205	0.0854068	0.0637526	0.0863825	0.0288895	0.0725452	0.069615	0.0377462	0.0294263	0.0650482	0.0200616	0.0219568	0.0519893	0.00915439	0.00948619
LysoPE(0:0/20:5(5Z,8Z,11Z,14Z,17Z))	0.0109546	0.0132915	0.0137506	0.0184815	0.0258258	0.0138603	0.0186912	0.013599	0.0162787	0.00691052	0.0146215	0.00796789	0.00267274	0.0119013	0.0146646	0.0053483
Desmosflavone	0.00352959	0.00208385	0.00275007	0.00179106	0.00508295	0.00149805	0.00247685	0.00160578	1.18799e-05	9.88225e-06	9.90657e-06	9.89401e-06	1.0282e-05	1.06898e-05	1.034e-05	0.00579318
N-Acetylputrescine	0.01217	0.0230957	0.0234831	0.0276761	0.0166103	0.0175781	0.0172073	0.0197521	0.00505103	0.00383637	0.00414225	0.00352838	0.00506343	0.00360165	0.00494172	0.0144833
5,7-Dimethoxy-6-methylflavanone	0.0694917	0.102624	0.0857252	0.0893556	0.070168	0.0645454	0.0463642	0.0151158	0.000158326	0.00235351	0.00110201	0.00243698	0.00279725	1.06898e-05	0.00150394	0.105389
Hydroxyisocaproic acid	0.52127	0.36247	0.395384	0.63286	0.397161	0.224612	0.407584	0.252812	0.0178122	0.0374538	0.0163445	0.0552418	0.0353017	0.0260556	0.0185671	0.571623
Furanofukinin	0.00861772	0.0205021	0.0147348	0.0111492	0.017574	0.0207732	0.0228365	0.0250478	0.00707318	0.00241779	0.0133837	0.00455171	0.0139224	0.00814436	0.0113095	0.0198189
Phenylalanyl-Isoleucine	0.00562743	0.00547617	0.00699098	0.00490617	0.00662141	0.00815382	0.00608643	0.0061254	0.00713611	0.00306544	0.00406544	0.00276271	0.00543057	0.00388465	0.00579125	0.00491266
(3beta,23E)-3-Hydroxy-27-norcycloart-23-en-25-one	0.0269703	0.0284455	0.0344741	0.0263262	0.0346957	0.0430997	0.0350133	0.0298736	0.0238297	0.029051	0.0337026	0.0128183	0.026994	0.018982	0.0179631	0.0162961
Ganoderiol H	0.00263455	0.00209912	0.00563603	0.00311256	0.00557587	0.0070528	0.0054224	0.00851962	0.00115384	0.00407541	0.00426134	0.0014219	0.00440906	0.00176195	0.00393503	0.002068
Delta-Tocopherol	0.00753935	0.00769761	0.0146712	0.0102401	0.0108928	0.0127198	0.0113323	0.0133235	0.00338842	0.00974981	0.0115924	0.00671031	0.0127661	0.00558001	0.00320573	0.00695772
Tryptophyl-Proline	0.0250308	0.0040155	0.0137987	0.00829101	0.00720785	0.0144821	0.0157222	0.0274295	0.0042013	0.000685353	0.00132955	0.00904878	0.00254821	0.00190873	0.00545339	0.0159538
8(R)-Hydroperoxylinoleic acid	0.0046035	0.00452883	0.00265881	0.00404441	0.0022074	0.00430804	0.00941469	0.00466613	0.00120395	0.00050562	0.000719546	0.00409149	0.00192602	0.000736544	0.00152895	0.00565585
13-L-Hydroperoxylinoleic acid	0.0336838	0.028597	0.023672	0.0300838	0.0196397	0.0221432	0.0348797	0.0296404	0.0108139	0.0101301	0.0129809	0.0154386	0.0194838	0.0127467	0.0205089	0.0213399
5-Aminopentanamide	0.975322	0.658622	0.585617	0.825646	0.60331	0.406003	0.828272	0.731006	0.00413528	0.000663301	0.00117933	0.341856	0.00109946	0.000726719	0.000943275	0.966542
Isobutyric acid	0.092476	0.114919	0.087272	0.118044	0.0884136	0.0927103	0.12929	0.119963	0.0105977	0.00888081	0.00574471	0.0331655	0.0110004	0.00711946	0.0100415	0.118193
N-Nitroso-pyrrolidine	0.0492593	0.0452516	0.0534146	0.0624185	0.0562754	0.059821	0.0556338	0.0621671	0.0312398	0.0380455	0.0359058	0.0456981	0.0374023	0.0400712	0.0266112	0.035855
Piperidine	0.126145	0.100772	0.134974	0.14095	0.11948	0.136991	0.124668	0.117694	0.109426	0.0625628	0.00996211	0.0996648	0.0873579	0.0704743	0.0672587	0.0799223
5-Isothiocyanato-1-pentene	0.255101	0.256768	0.270356	0.335835	0.28411	0.289874	0.311733	0.301192	0.301829	0.139825	0.148305	0.264756	0.148479	0.241237	0.153447	0.201148
Acrylamide	0.132824	0.042717	0.174888	0.198788	0.17304	0.188872	0.172611	0.153092	0.0960737	9.88225e-06	9.90657e-06	0.13646	1.0282e-05	0.0942874	0.0488255	0.0912153
6-Hydroxy-1H-indole-3-acetamide	0.0434055	0.081938	0.0612042	0.0595925	0.044329	0.058741	0.077633	0.068236	0.0297347	0.0176998	0.03272	0.0733266	0.0385353	0.0135321	0.0071634	0.0293349
2,3-Butanediol glucoside	0.00761712	0.0116996	0.00794553	0.0106257	0.00824909	0.00727314	0.0103049	0.0110166	0.00925345	0.00621771	9.90657e-06	0.00709233	1.0282e-05	0.00035529	0.00137839	0.00574385
4,4-Dimethoxy-2-butanone	0.0179978	0.0164365	0.0140825	0.0184179	0.0159123	0.0191939	0.0184591	0.0174662	0.0138618	0.0138795	0.0106782	0.0189511	0.0106341	0.0124069	0.0116524	0.0170686
Table for Figure 1C Proline
Subjects(Abundance)	Control	Asthma
1	10.344	15.5306
2	9.92374	21.6979
3	10.9173	11.1854
4	11.3301	14.8504
5	14.371	11.4762
6	6.25268	16.2538
7	14.0009	10.5422
8	12.6246	12.9608
Table for Figure 1C Ornithine
Subjects(Abundance)	Control	Asthma
1	0.345849	0.871656
2	0.245384	0.448411
3	0.389978	0.414064
4	0.288522	0.436732
5	0.335341	0.512299
6	0.325924	0.468744
7	0.245004	0.450198
8	0.331017	0.342618
Table for Figure 1C 4-Hydroxyproline
Subjects(Abundance)	Control	Asthma
1	0.0337653	0.159733
2	0.152478	0.162265
3	0.12488	0.0873669
4	0.0710962	0.0783626
5	0.0413785	0.385173
6	0.0583961	0.255578
7	0.145456	0.0962885
8	0.0754347	0.109828
Table for Figure 1D Proline
Subjects	Control (μg/ml)	Asthma (μg/ml)
1	30.677	39.9352
2	29.486	49.7688
3	28.3053	53.1746
4	33.6991	36.1628
5	29.486	46.427
6	36.1628	63.0508
7	35.5431	43.7996
8	30.677	53.1746
9	27.7188	42.5012
10	33.0896	38.6675
11	32.4826	39.9352
12	36.7852	38.0375
13	17.5986	43.7996
14	31.8781	48.4244
15	30.0802	51.8046
16	27.7188	48.4244
17	28.8944	43.1491
18	28.8944	41.8559
19	24.8245	62.3287
20	35.5431	49.7688
21	36.7852	42.5012
22	38.6675	45.7663
23	44.4526	44.4526
24	36.7852	56.6443
25	34.9258	47.7561
26	30.677	80.3642
27	38.6675	71.9151
28	47.7561	41.2131
29	39.9352	41.2131
30	38.0375	56.6443
31		52.4883
32		38.6675
33		41.8559
34		48.4244
Table for Figure 1E PYCR1
Subjects	Control (ng/ml)	Asthma (ng/ml)
1	9.93926	12.6029
2	10.8587	15.3168
3	7.97338	14.2994
4	7.97338	15.1834
5	10.5649	18.3067
6	10.314	12.5599
7	9.3602	11.365
8	14.0798	14.2994
9	10.4811	14.1676
10	9.60779	16.1669
11	8.25665	19.5598
12	9.85625	14.9615
13	12.2166	11.4922
14	12.6029	10.1056
15	9.56647	12.3452
16	12.3023	9.4014
17	11.9175	9.23672
18	14.9172	11.2804
19	8.50038	12.3452
20	13.4684	10.6068
21	15.2279	12.9047
22	12.131	11.1959
23	11.1114	14.5636
24	10.1472	12.7321
25	13.8172	16.9348
26	13.2077	11.7045
27	10.1889	9.9808
28	10.7326	13.1644
29	13.2077	9.89774
30	12.4739	8.78581
31		14.2994
32		14.3433
33		23.4721
34		15.5843

## Sheet: Table for Figure 2
Table for Figure 2A GSE67472				Table for Figure 2B GSE179156				Table for Figure 2C GSE43696				Table for Figure 2D GSE63142				Table for Figure 2E GSE67940				Table for Figure 2F GSE76226
Subjects	Control	Asthma		Subjects	Control	Asthma		Subjects	Control	Asthma		Subjects	Control	Asthma		Subjects	Mild-moderate asthma	Severe asthma		Subjects	Moderate asthma	Severe asthma
1	5.95563	5.89336		1	7.6245	8.2167		1	8.12404	9.42054		1	10.57	11.61		1	5.66378	6.05644		1	4.27603	4.8522
2	5.58248	6.49975		2	8.12365	8.33569		2	9.04309	8.24714		2	11.16	11.15		2	5.74721	5.92278		2	5.2499	4.89481
3	6.32881	6.75264		3	8.27048	7.78262		3	8.0564	9.51563		3	10.15	10.55		3	6.49535	6.0157		3	4.58819	4.78531
4	6.43315	6.31415		4	7.81902	6.79808		4	7.70332	8.1018		4	10.11	11.97		4	5.93448	7.10945		4	4.29056	3.97368
5	6.07452	5.56001		5	7.87892	7.95199		5	8.09759	9.62703		5	10.4	13.12		5	5.42052	5.99093		5	4.86385	4.81372
6	5.96399	6.20378		6	8.21388	8.61686		6	9.4579	8.72741		6	11.93	11.5		6	5.89485	6.11128		6	4.6522	4.24627
7	5.88557	5.91332		7	7.89982	8.48161		7	7.94639	9.30078		7	9.976	12.26		7	5.55705	5.80341		7	4.3689	5.3221
8	5.91636	5.64348		8	7.83877	8.42525		8	9.35128	8.1363		8	11.89	11.25		8	6.02117	5.97825		8	4.49782	5.14787
9	5.93391	5.96288		9	8.38541	7.52673		9	7.91802	7.81805		9	10.29	12.67		9	5.74966	5.78826		9	5.01718	5.02141
10	5.87234	6.35204		10	8.50003	9.49734		10	8.65454	8.5668		10	11.14	10.86		10	5.30693	5.07276		10	5.10278	5.0735
11	6.24786	6.34087		11	7.45865	8.34317		11	8.45186	10.3195		11	10.92	11.57		11	5.9897	5.89781		11	4.89888	5.02017
12	5.88349	6.22048		12	7.98466	8.41609		12	7.59157	8.94		12	9.834	9.467		12	5.39334	6.52589		12	4.9917	5.16274
13	6.21063	6.06155		13	8.08268	7.45393		13	8.50205	7.67033		13	10.97	12.27		13	6.06255	6.40055		13	4.59444	5.10318
14	5.95534	6.27247		14	8.02104	8.93557		14	7.88736	7.91678		14	10.25	12.3		14	5.44119	7.25812		14	4.45907	4.82624
15	5.89155	6.21399		15	8.1483	8.467		15	8.0564	8.77742		15	10.04	11.29		15	5.03164	5.93217		15	4.44606	5.10489
16	6.06463	5.83906		16	7.44552	8.63213		16	7.9653	8.71026		16	10.04	11.51		16	5.5338	5.9762		16	4.79655	5.59361
17	5.81291	5.95944		17	8.07561	7.88717		17	7.01078	10.8095		17	10.35	10.48		17	5.74585	6.2028		17	4.3891	5.0043
18	6.02046	6.13927		18	7.97488	8.43291		18	7.09072	8.71366		18	9.373	10.6		18	5.87471	5.91711		18	4.31003	5.32428
19	6.15953	5.78718		19	7.55926	7.77334		19	7.98644	9.84164		19	9.291	12.2		19	5.39598	5.89163		19	4.66932	4.75973
20	6.12364	6.50328		20	8.38584	8.676		20	7.71916	8.23699		20	10.38	10.89		20	5.57286	5.90971		20	4.40013	4.74279
21	5.97766	6.09753		21	7.27006	9.11513		21		8.56022		21	10.23	11.52		21	5.5706	5.95316		21	3.65287	4.48969
22	5.85912	5.96495		22	8.03171	8.54105		22		9.88138		22	9.939	12.93		22	5.7507	5.40706		22	4.75922	5.18809
23	6.16739	6.27831		23	7.09972	8.48079		23		8.86092		23	9.509	11.38		23	5.68356	5.50445		23	4.55353	5.27476
24	6.02249	6.19152		24	8.03884	7.40066		24		8.44029		24	10.1	12.42		24	5.64992	5.74385		24	4.4122	5.07522
25	5.82639	6.35468		25	8.07456	7.80712		25		7.24864		25	10.68	11.12		25	5.50918	5.69203		25	4.80767	5.1852
26	6.38761	5.9363		26	8.37745	8.08998		26		8.54859		26	11.08	12.38		26	5.76671	5.39233		26	5.19693	5.07
27	5.63521	5.75962		27	8.29723	8.54193		27		7.93097		27	10.01	11.95		27	5.60873	6.14401		27	5.12097	4.45803
28	5.81537	6.43179		28	7.74406	8.0227		28		8.02906		28		11.01		28	5.454	5.93851		28	5.58052	4.70983
29	6.1885	6.37878		29	7.39307	8.00848		29		8.20636		29		9.715		29	5.80792	5.49162		29	4.49434	5.45978
30	6.0881	6.37287		30		8.37229		30		8.55057		30		10.98		30	5.42901	6.51384		30	4.74882	4.96714
31	6.3751	6.00034		31		7.86903		31		8.49565		31		11		31	5.92915			31	5.0097	4.71058
32	5.63885	6.26258		32		8.05282		32		9.28591		32		11.12		32	5.79748			32	5.55908	4.7022
33	5.64522	6.1337		33		7.39357		33		9.15754		33		9.863		33	5.64924			33	5.14938	4.8664
34	5.84873	6.19814		34		8.80205		34		8.44798		34		11.21		34	6.02009			34	4.55874	4.5052
35	6.1287	6.24917		35		8.63815		35		9.38033		35		11.76		35	5.99212			35	4.42248	4.84218
36	6.44323	6.11307		36		8.78368		36		7.32445		36		11.64		36	6.1227			36	4.68809	4.85411
37	6.09507	6.37118		37		8.02324		37		8.24862		37		12.79		37	5.72163			37		4.79706
38	5.60616	6.36212		38		7.3996		38		8.14016		38		11.21		38	5.65118			38		4.75997
39	6.03426	5.81548		39		8.29608		39		9.48213		39		10.96		39	5.70331			39		5.22427
40	6.24531	6.15464		40		8.28176		40		8.88894		40		11.92		40	5.92241			40		4.76415
41	5.8689	6.01144		41		8.33314		41		9.15713		41		11.37		41	6.1951			41		4.95732
42	5.62823	6.20462		42		8.25391		42		10.0839		42		10.54		42	5.76671			42		4.82197
43	6.05617	6.2174		43		8.03722		43		8.74719		43		11.19		43	5.32645			43		5.18864
44		5.98039		44		7.16787		44		9.59		44		10.37						44		5.0399
45		6.134		45		7.57992		45		7.26575		45		10.15						45		5.06004
46		6.26612		46		8.73758		46		8.51126		46		10.76						46		4.43277
47		6.32087		47		8.80955		47		8.67458		47		9.731						47		4.7386
48		6.23234		48		7.5605		48		9.19996		48		9.654						48		5.37511
49		5.91452		49		9.49734		49		8.5538		49		11.02						49		5.38943
50		5.99132		50		8.65652		50		9.5638		50		12.1						50		4.95029
51		6.19358		51		8.31338		51		8.53138		51		10.6						51		4.6398
52		6.48752		52		7.30275		52		9.60202		52		12.19						52		5.13234
53		6.16406		53		7.85969		53		9.2103		53		10.78						53		5.10124
54		6.32766		54		8.93307		54		9.04335		54		10.98						54		4.63212
55		5.89449		55		7.99095		55		10.1016		55		11.65						55		4.75447
56		5.84186		56		8.08875		56		8.76983		56		9.687						56		5.22504
57		6.48728		57		7.24782		57		9.73261		57		11.32						57		5.26442
58		5.83798						58		9.56811		58		11.37						58		4.38211
59		6.09571						59		9.00802		59		9.95						59		5.13842
60		5.50928						60		9.72863		60		10.39						60		4.92706
61		6.17955						61		8.59404		61		11.58						61		4.19396
62		6.11657						62		8.85807		62		11.91						62		4.85581
								63		10.2609		63		11.37						63		4.92138
								64		8.15821		64		11.52
								65		9.00177		65		10.68
								66		9.39649		66		10.26
								67		9.28636		67		10.11
								68		7.97004		68		10.58
								69		9.37512		69		10.99
								70		8.94618		70		10.37
								71		8.61586		71		10.67
								72		7.79689		72		10.46
								73		9.50517		73		10.53
								74		8.49841		74		11.36
								75		8.42568		75		12.16
								76		8.95188		76		11.14
								77		8.2475		77		11.67
								78		9.03529		78		11.55
								79		9.18877		79		11
								80		8.25142		80		11.85
								81		9.65159		81		11.93
								82		8.75736		82		11.54
								83		9.45323		83		12.75
								84		9.50466		84		11.07
								85		9.21857		85		11.85
								86		7.97887		86		10.98
								87		8.24364		87		11.82
								88		8.30356		88		10.72
												89		9.947
												90		11.76
												91		12.38
												92		11.37
												93		10.92
												94		12.59
												95		10.3
												96		11.69
												97		11.86
												98		11.85
												99		10.5
												100		11.52
												101		11.41
												102		11.31
												103		12.1
												104		11.11
												105		11.07
												106		11.64
												107		10.85
												108		11.49
												109		11.83
												110		11.68
												111		10.89
												112		12.01
												113		11.25
												114		11.9
												115		11.79
												116		11.57
												117		10.65
												118		10.74
												119		10.62
												120		11.45
												121		10.33
												122		11.14
												123		11.63
												124		11.56
												125		11.1
												126		10.05
												127		10.6
												128		11.7

## Sheet: Table for Figure 3
Table for Figure 3D Serum IgE
Animals	PBS (ng/ml)	HDM (ng/ml)
1	5.06431	63.992
2	5.01744	55.8764
3	3.19641	37.5251
4	3.7961	41.9373
5	4.71561	40.3797
6	5.3957	38.3982
7	5.63592	41.9373
8	3.70903	65.2494
9	3.68733	40.6014
10	12.624	41.4908
Table for Figure 3E IL-4
Animals	PBS (pg/ml)	HDM (pg/ml)
1	28.6375	1114.44
2	53.1379	241.852
3	101.495	1121.41
4	144.112	371.019
5	195.233	278.572
6	217.201	272.148
7	266.693	86.8886
8	329.282	103.374
9	26.4177	302.992
10	62.0571	251.489
Table for Figure 3E IL-5
Animals	PBS (pg/ml)	HDM (pg/ml)
1	72.6835	286.598
2	79.4328	131.975
3	101.754	331.302
4	93.0597	117.871
5	71.6217	89.8168
6	71.268	82.6448
7	73.0377	106.492
8	84.0754	129.364
9	78.3643	132.721
10	95.5885	216.585
Table for Figure 3E IL-13
Animals	PBS (pg/ml)	HDM (pg/ml)
1	313.846	517.648
2	341.278	528.745
3	458.742	602.522
4	627.288	456.25
5	407.764	338.125
6	527.035	363.482
7	379.483	1641.95
8	414.279	378.68
9	353.145	451.272
10	420.812	873.986
Table for Figure 3E IFN-γ
Animals	PBS (pg/ml)	HDM (pg/ml)
1	437.66	1191.86
2	412.37	698.97
3	503.56	1357.08
4	478.02	612.8
5	427.24	482.52
6	425.75	451.09
7	478.02	551.89
8	478.02	611.27
9	440.64	646.53
10	497.54	836.53
Table for Figure 3F Total cells in BALF
Animals	PBS (numbers/ml)	HDM(numbers/ml)
1	12078	419186
2	9208.03	44260.4
3	14297.4	477269
4	4603.7	48819.4
5	5867.72	15223.6
6	3433.88	13190
7	2829.06	18505.4
8	2856.51	13422.7
9	3346.61	32431.7
10	2156	184526
Table for Figure 3F Eosinophils in BALF
Animals	PBS (numbers/ml)	HDM(numbers/ml)
1	275.378	209174
2	225.597	5798.11
3	257.353	254384
4	130.285	11130.8
5	221.213	2953.37
6	143.193	1384.95
7	83.4573	2424.21
8	99.978	1436.23
9	93.705	5999.85
10	171.186	85619.9
Table for Figure 3F Neutrophils in BALF
Animals	PBS (numbers/ml)	HDM(numbers/ml)
1	46	12492
2	192	11818
3	34	28398
4	21	8104
5	24	2816
6	24	2572
7	19	3812
8	19	3221
9	19	6746
10	25	8156
Table for Figure 3F Lymphocytes in BALF
Animals	PBS (numbers/ml)	HDM(numbers/ml)
1	1654.69	21420.4
2	447.51	6417.76
3	358.865	27777.1
4	219.597	7859.93
5	121.462	2648.9
6	96.1487	2875.43
7	79.7795	3108.91
8	102.263	3248.29
9	78.3106	6324.17
10	34.0648	16625.8
Table for Figure 3F Macrophages in BALF
Animals	PBS (numbers/ml)	HDM(numbers/ml)
1	223.443	124079
2	6022.05	13278.1
3	12095.6	156544
4	2868.11	16940.3
5	4811.53	3882.01
6	2747.11	2413.78
7	2348.12	5033.48
8	2270.93	2469.78
9	2884.78	9243.02
10	1767.92	77131.7
Table for Figure 3N TGF-β1
Animals	PBS (pg/ml)	HDM (pg/ml)
1	145.696	453.128
2	43.4851	615.229
3	109.763	370.082
4	156.077	213.571
5	309.394	324.566
6	96.1877	273.46
7	174.443	2054.17
8	81.0157	305.401
9	117.748	291.826
10	677.514	532.981
Table for Figure 3O Lung proline
Animals	PBS (μg/g)	HDM (μg/g)
1	184.12	859
2	59.14	196.17
3	75.46	1105.38
4	88.54	196.17
5	82.64	172.39
6	85.58	159.1
7	151.71	200.26
8	90.04	277.57
9	61.77	398.5
10	99.22	470.82

## Sheet: Table for Figure 4
Table for Figure 4A proline level of MLE-12 cells
The number of times	PBS (μg/10^4 cells)	HDM 100μg/ml (μg/10^4 cells)
1	0.25665	0.324092
2	0.212742	0.279937
3	0.279937	0.360425
4	0.234252	0.296766
5	0.23866	0.249837
Table for Figure 4C PYCR1 expression in MLE-12 cells
The number of times	0h (PYCR1/β-catin)	12h (PYCR1/β-catin)	24h (PYCR1/β-catin)
1	1.05618	1.85932	1.50552
2	1.09768	1.53573	1.37658
3	1.06061	1.29137	1.434
4	1.05212	1.6527	1.56371
5	1.14101	1.28922	1.33738
Table for Figure 4D PYCR1 expression in BEAS-2Bcells
The number of times	0h	12h	24h
1	1.02819	1.58152	1.55055
2	1.00032	1.30268	1.22436
3	1.16752	1.5229	1.52053
4	1.13093	1.6362	1.39808
5	1.12601	1.52105	1.35132
Table for Figure 4E E-cadherin expression in primary tracheal epithelium
The number of times	WT-PBS	WT-HDM	Pycr1 KO-PBS	Pycr1 KO-HDM
1	1.06585	0.224931	1.67606	1.01745
2	1.05256	0.337686	1.25286	1.39594
3	0.771872	0.1839	0.167057	1.01018

## Sheet: Table for Figure5
Table for Figure 5 C Lung proline
Animals	WT-PBS (μg/g)	Pycr1 KO -PBS (μg/g)	WT-HDM (μg/g)	Pycr1 KO -HDM (μg/g)
1	80.4478	68.7934	159.316	145.457
2	80.4478	61.4566	179.184	164.143
3	81.5751	68.7934	137.639	152.9
4	60.2078	78.1726	199.426	71.1807
5	80.4478	82.6957	192.774	125.985
6	58.9515	65.1581	174.075	160.014
Table for Figure 5D Airway responsiveness
		WT-PBS group			Pycr1 KO -PBS group			WT-HDM group			Pycr1 KO -HDM group
	Concentration of Acetylcholine (mg/ml)	Animal 1 (Rn cmH20.s/mL)	Animal 2 (Rn cmH20.s/mL)	Animal3 (Rn cmH20.s/mL)	Animal 1 (Rn cmH20.s/mL)	Animal 2 (Rn cmH20.s/mL)	Animal3 (Rn cmH20.s/mL)	Animal 1 (Rn cmH20.s/mL)	Animal 2 (Rn cmH20.s/mL)	Animal3 (Rn cmH20.s/mL)	Animal 1 (Rn cmH20.s/mL)	Animal 2 (Rn cmH20.s/mL)	Animal3 (Rn cmH20.s/mL)
	0	0.610286	0.740729	0.7249	0.709214	0.702621	0.602606	1.32745	1.3298	1.54355	1.0366	1.14966	0.778796
	6.25	0.646433	0.786649	0.746793	0.733671	0.720588	0.72523	1.95198	1.43261	1.78919	1.18622	1.29006	0.836877
	12.5	0.679006	0.883069	0.812271	0.825882	0.737605	0.999582	2.40404	2.23409	2.22112	1.27026	1.32767	1.17627
	25	0.843619	0.945735	0.848458	0.864056	0.806971	1.00503	3.37815	2.42713	2.68023	1.32742	1.51812	1.27791
	50	1.09744	1.30233	0.876584	1.07931	0.904983	1.08211	3.97564	3.67933	3.86498	1.87948	1.60477	1.78481
Table for Figure 5E Serum IgE
Animals	WT-PBS (ng/ml)	Pycr1 KO -PBS (ng/ml)	WT-HDM (ng/ml)	Pycr1 KO -HDM (ng/ml)
1	12.4901	7.95663	669.539	419.781
2	8.67398	65.6707	681.357	614.691
3	4.1942	65.3243	327.648	372.025
4	11.0794	19.1121	206.829	283.073
5	9.50988	46.2172	682.894	134.093
6	17.1829	30.2741	296.721	382.619
Table for Figure 5F Total cells in BALF
Animals	WT-PBS (numbers/ml)	Pycr1 KO -PBS (numbers/ml)	WT-HDM (numbers/ml)	Pycr1 KO -HDM (numbers/ml)
1	2200	2650	8850	9850
2	2300	2150	31750	8700
3	2150	2600	15600	9900
4	2850	3400	20350	11650
5	1150	1150	16950	14050
6	1900	4600	13450	7600
Table for Figure 5F Eosinophils in BALF
Animals	WT-PBS (numbers/ml)	Pycr1 KO -PBS (numbers/ml)	WT-HDM (numbers/ml)	Pycr1 KO -HDM (numbers/ml)
1	0	50	650	1000
2	50	50	13750	200
3	0	100	1850	3000
4	50	0	7150	250
5	0	50	1550	600
6	50	50	400	550
Table for Figure 5F Neutrophils in BALF
Animals	WT-PBS (numbers/ml)	Pycr1 KO -PBS (numbers/ml)	WT-HDM (numbers/ml)	Pycr1 KO -HDM (numbers/ml)
1	350	400	850	500
2	400	600	2750	900
3	200	450	1400	650
4	300	300	2300	800
5	100	400	1450	1550
6	300	450	1450	1300
Table for Figure 5F Lymphocytes in BALF
Animals	WT-PBS (numbers/ml)	Pycr1 KO -PBS (numbers/ml)	WT-HDM (numbers/ml)	Pycr1 KO -HDM (numbers/ml)
1	1200	550	5100	5500
2	1050	600	11350	3650
3	1050	950	9800	4700
4	850	1050	7900	6050
5	900	350	9100	8200
6	600	1250	6150	4250
Table for Figure 5F Macrophages in BALF
Animals	WT-PBS (numbers/ml)	Pycr1 KO -PBS (numbers/ml)	WT-HDM (numbers/ml)	Pycr1 KO -HDM (numbers/ml)
1	0	0	50	150
2	50	0	400	50
3	0	50	300	50
4	0	0	150	100
5	0	0	250	150
6	0	50	250	50

## Sheet: Table for Figure 6
Table for Figure 6C Lung Collagen TypeI
Animals	WT-PBS (ng/ml)	Pycr1 KO -PBS (ng/ml)	WT-HDM (ng/ml)	Pycr1 KO -HDM (ng/ml)
1	1.9183	1.92882	25.379	2.68863
2	1.91414	1.93483	53.9146	3.9089
3	1.93483	1.97455	3.26716	3.13863
4	1.92772	1.9145	8.04958	4.31128
5	1.91649	1.91649	21.3947	4.90525
6	1.9183	1.9262	7.1847	2.61094
Table for Figure 6D E-cadherin expression
Animals	WT-PBS	PYCR1KO-PBS	WT-HDM	PYCR1KO-HDM
1	0.754388	0.941906	0.643715	0.830325
2	1.00104	0.951163	0.520919	0.92034
3	1.09447	0.759465	0.684795	0.870435
4	0.774664	0.746739	0.591773	1.11989
5	0.764189	0.87475	0.673488	0.950028
6	0.839539	0.861886	0.875995	0.78717
Table for Figure 6E Snail expression
Animals	WT-PBS	PYCR1KO-PBS	WT-HDM	PYCR1KO-HDM
1	0.5175	0.551621	1.10352	0.871365
2	0.633042	0.500469	1.32921	0.882836
3	0.702132	0.53416	1.46832	0.787606
4	0.657828	1.05588	1.20614	0.768091
5	0.830463	1.0389	1.27186	0.682973
6	0.799296	1.36638	1.14995	0.686732

## Sheet: Table for Figure 7
Table for Figure 7C Glycolysis
Animals	WT-PBS (ECAR (mpH/min/×1000cells))	PYCR1KO-PBS (ECAR (mpH/min/×1000cells))	WT-HDM (ECAR (mpH/min/×1000cells))	PYCR1KO-HDM (ECAR (mpH/min/×1000cells))
1	9.2	10.86	10.66	10.31
2	12.31	6.62	12.07	10.28
3	8.13	7.96	11.63	7.03
4	10.38	7.86	13.03	11.91
5	8.48	5.16	13.76	6.85
6	9.36	5.34	12.89	8.81
Table for Figure 7C Glycolytic capacity
Animals	WT-PBS (ECAR (mpH/min/×1000cells))	PYCR1KO-PBS (ECAR (mpH/min/×1000cells))	WT-HDM (ECAR (mpH/min/×1000cells))	PYCR1KO-HDM (ECAR (mpH/min/×1000cells))
1	8.71	12.72	12.82	11.05
2	13.33	8.45	13.81	11.04
3	8.53	10.19	14.22	7.71
4	10.72	10.4	16.66	11.82
5	9.82	6.23	16.78	7.05
6	11.58	7.09	16	9.56
Table for Figure 7D p-AKT expression in the lung
Animals	WT-PBS	PYCR1KO-PBS	WT-HDM	PYCR1KO-HDM
1	1.04329	1.39154	2.57703	1.71932
2	1.0156	1.16571	2.50847	2.11769
3	1.0036	1.10618	2.57988	1.95096
Table for Figure 7E p-Raptor expression in the lung
Animals	WT-PBS	PYCR1KO-PBS	WT-HDM	PYCR1KO-HDM
1	1.0025	1.0905	0.585072	1.00158
2	0.997699	0.942261	0.629093	0.785449
3	0.996758	1.01847	0.667441	1.00279
Table for Figure 7F Wnt-3a in the lung
Animals	WT-PBS	PYCR1KO-PBS	WT-HDM	PYCR1KO-HDM
1	1.02465	0.902811	2.60382	2.26088
2	1.19195	1.1965	3.46797	1.7932
3	1.08754	1.23595	3.67483	0.743826
4	0.206715	0.477132	1.44572	1.04601
5	0.302834	0.621427	1.52367	0.893627
6	0.402723	0.670752	1.61857	1.05346
Table for Figure 7G β-catenin in the lung
Animals	WT-PBS	PYCR1KO-PBS	WT-HDM	PYCR1KO-HDM
1	1.2502	1.86798	0.753036	1.18168
2	1.60102	1.91871	0.49764	1.01518
3	1.87629	1.25654	0.770656	1.3885
4	1.12377	1.21313	0.724224	1.06453
5	1.76848	1.15862	0.674223	1.078
6	1.1913	0.954523	0.847381	1.47956

## Sheet: Table for Figure 8
Table for Figure 8D Lung proline
Animals	Control diet+PBS (μg/g)	Control diet+HDM (μg/g)	Control diet+HDM+Pargyline (μg/g)	Proline-free diet+HDM (μg/g)	Proline-free diet+HDM+Pargyline (μg/g)
1	58.6487	85.1924	62.4717	79.6847	68.9678
2	54.8816	79.6847	62.4717	54.8816	32.3224
3	54.8816	89.3884	53.6383	46.3092	39.2039
4	63.7585	152.341	41.5475	66.3507	63.7585
5	47.5152	56.1311	56.1311	67.6561	56.1311
6	46.3092	81.0523	51.1704	76.9682	67.6561
7	58.6487	63.7585	59.9168	85.1924	62.4717
8	62.4717	71.6097	42.7286	79.6847	48.7274
9	48.7274	63.7585	57.3867	74.2765	71.6097
10		59.9168		82.4261	47.5152
Table for Figure 8E Serum IgE
Animals	Control diet+PBS (ng/ml)	Control diet+HDM (ng/ml)	Control diet+HDM+Pargyline (ng/ml)	Proline-free diet+HDM (ng/ml)	Proline-free diet+HDM+Pargyline (ng/ml)
1	0.785653	42.7152	7.22273	12.3247	11.683
2	3.66895	31.4245	23.4061	66.5833	12.8067
3	0.643207	32.4383	14.9028	38.2307	37.2026
4	1.37726	34.1335	21.4269	27.8965	20.277
5	0.817385	49.3551	19.2942	44.2786	23.2408
6	0.54856	50.5894	28.9013	21.5914	4.69882
7			4.69882	11.5228	12.9675
8			11.0424	16.3608	12.1642
Table for Figure 8F Lung IL-4
Animals	Control diet+PBS (pg/ml)	Control diet+HDM (pg/ml)	Control diet+HDM+Pargyline (pg/ml)	Proline-free diet+HDM (pg/ml)	Proline-free diet+HDM+Pargyline (pg/ml)
1	96.7469	262.472	64.6875	129.858	75.9665
2	107.847	377.121	126.729	122.026	88.7801
3	40.3068	96.7469	79.1776	153.164	66.3026
4	88.7801	115.737	98.3365	98.3365	63.071
5	83.9846	160.868	79.1776	58.2141	128.294
6	22.2446	198.91	212.41	83.9846	91.9707
7			115.737	82.3835	82.3835
8			61.4534	74.3591	59.8344
Table for Figure 8F Lung IL-5
Animals	Control diet+PBS (pg/ml)	Control diet+HDM (pg/ml)	Control diet+HDM+Pargyline (pg/ml)	Proline-free diet+HDM (pg/ml)	Proline-free diet+HDM+Pargyline (pg/ml)
1	37.1247	80.4127	24.3115	42.5533	28.3456
2	46.6378	127.801	45.9563	46.6378	30.3669
3	21.6282	29.0191	30.3669	56.2117	23.6402
4	41.8737	35.0941	42.5533	35.0941	24.3115
5	37.8022	51.4171	26.3272	20.9582	50.0501
6	11.6102	69.3022	73.4593	29.0191	33.0663
7			43.2333	31.716	37.8022
8			24.3115	23.6402	24.3115
Table for Figure 8G Total cells in BALF
Animals	Control diet+PBS (numbers/ml)	Control diet+HDM (numbers/ml)	Control diet+HDM+Pargyline (numbers/ml)	Proline-free diet+HDM (numbers/ml)	Proline-free diet+HDM+Pargyline (numbers/ml)
1	1450	29550	3150	5350	7850
2	2400	23450	12400	15750	5900
3	3100	22550	6800	15500	9900
4	2350	8550	8000	7500	5300
5	2600	13500	5700	10450	14200
6	2750	11450	8950	16550	8150
Table for Figure 8G Eosinophils in BALF
Animals	Control diet+PBS (numbers/ml)	Control diet+HDM (numbers/ml)	Control diet+HDM+Pargyline (numbers/ml)	Proline-free diet+HDM (numbers/ml)	Proline-free diet+HDM+Pargyline (numbers/ml)
1	37.7	6766.95	1392.3	3632.65	1334.5
2	127.2	7761.95	1934.4	4977	1941.1
3	34.1	13890.8	1530	3100	2950.2
4	30.55	3437.1	3528	2932.5	2215.4
5	83.2	5778	3266.1	7733	5495.4
6	74.25	5026.55	3911.15	11369.9	1613.7
Table for Figure 8G Neutrophils in BALF
Animals	Control diet+PBS (numbers/ml)	Control diet+HDM (numbers/ml)	Control diet+HDM+Pargyline (numbers/ml)	Proline-free diet+HDM (numbers/ml)	Proline-free diet+HDM+Pargyline (numbers/ml)
1	656.85	2304.9	418.95	508.25	1562.15
2	348	2087.05	1661.6	1748.25	601.8
3	362.7	2097.15	924.8	2681.5	1257.3
4	359.55	1068.75	1008	1110	795
5	439.4	2038.5	598.5	407.55	1505.2
6	283.25	1179.35	957.65	1506.05	1238.8
Table for Figure 8G Lymphocytes in BALF
Animals	Control diet+PBS (numbers/ml)	Control diet+HDM (numbers/ml)	Control diet+HDM+Pargyline (numbers/ml)	Proline-free diet+HDM (numbers/ml)	Proline-free diet+HDM+Pargyline (numbers/ml)
1	363.95	11081.2	286.65	406.6	1122.55
2	765.6	5416.95	1128.4	1937.25	778.8
3	1267.9	2006.95	326.4	3115.5	1623.6
4	601.6	1992.15	576	705	848
5	546	2308.5	541.5	1494.35	1604.6
6	1212.75	1843.45	877.1	1621.9	847.6
Table for Figure 8G Macrophages in BALF
Animals	Control diet+PBS (numbers/ml)	Control diet+HDM (numbers/ml)	Control diet+HDM+Pargyline (numbers/ml)	Proline-free diet+HDM (numbers/ml)	Proline-free diet+HDM+Pargyline (numbers/ml)
1	0	118.2	25.2	42.8	7.85
2	0	46.9	74.4	78.75	35.4
3	0	22.55	40.8	93	39.6
4	16.45	42.75	48	37.5	37.1
5	12	54	34.2	10.45	28.4
6	11	34.35	17.9	49.65	8.15

## Sheet: Table for Figure 9
Table for Figure 9B Lung Collagen Type I
Animals	Control diet+PBS (ng/ml)	Control diet+HDM (ng/ml)	Control diet+HDM+Pargyline (ng/ml)	Proline-free diet+HDM (ng/ml)	Proline-free diet+HDM+Pargyline (ng/ml)
1	2.60737	6.53619	4.61415	3.73675	2.71553
2	2.95512	13.0896	3.08734	3.17755	4.63321
3	2.51514	5.92623	2.85486	3.62041	7.10649
4	3.02812	5.62314	7.45138	7.27781	4.7485
5	2.71553	5.64449	4.04625	8.06356	3.62041
6	2.34984	10.1472	2.71553	5.496	2.94066
7			2.89755	4.42613	3.85534
8			3.50632	3.1624	3.02812
Table for Figure 9C TGF-β1
Animals	Control diet+PBS (pg/ml)	Control diet+HDM (pg/ml)	Control diet+HDM+Pargyline (pg/ml)	Proline-free diet+HDM (pg/ml)	Proline-free diet+HDM+Pargyline (pg/ml)
1	83.1952	2144.61	65.2976	118.767	120.159
2	46.5684	1205.19	460.466	833.4	112.739
3	71.7132	133.642	536.248	991.369	79.0579
4	59.8067	939.505	89.1789	282.459	83.6552
5	61.1787	57.0641	390.312	523.535	47.0242
6	10.73	90.561	60.264	70.796	99.3254
7			60.7213	353.422	76.302
8			80.8962	109.497	93.7878
